# Supplementary material for: New Insights on Nucleotide Sequence Variants and mRNA Levels of Candidate Genes Assessing Resistance/Susceptibility to Mastitis in Holstein and Montbéliarde Dairy Cows
Source: Vet Sci. 2023 Jan 3;10(1):35. doi: 10.3390/vetsci10010035 (PMC9861242; doi:10.3390/vetsci10010035)
Supplement: Supplementary file 1 [file vetsci-10-00035-s001.zip]

Archive with 1 entries (1 files):
- vetsci-2092873-supplementary.pdf
